# Supplementary material for: Hibiscus Collagen Alternative (VC-H1) as an Oral Skin Rejuvenating Agent: A 12-Week Pilot Study
Source: Int J Mol Sci. 2025 Jul 28;26(15):7291. doi: 10.3390/ijms26157291 (PMC12347160; doi:10.3390/ijms26157291)
Supplement: Supplementary file 1 [file ijms-26-07291-s001.zip]

Archive with 1 entries (1 files):
- ijms-3688752-supplementary.pdf
